# Supplementary material for: A Top-Down Approach and Thermal Characterization of Luminescent Hybrid BPA.DA-MMA@Ln2L3 Materials Based on Lanthanide(III) 1H-Pyrazole-3,5-Dicarboxylates
Source: Materials (Basel). 2022 Dec 10;15(24):8826. doi: 10.3390/ma15248826 (PMC9786596; doi:10.3390/ma15248826)
Supplement: Supplementary file 1 [file materials-15-08826-s001.zip]

Archive with 1 entries (1 files):
- materials-1995428-supplementary.pdf
